# Supplementary material for: Genome-wide association study reveals the genetic basis of fiber quality traits in upland cotton (Gossypium hirsutum L.)
Source: BMC Plant Biol. 2020 Aug 27;20:395. doi: 10.1186/s12870-020-02611-0 (PMC7450593; doi:10.1186/s12870-020-02611-0)
Supplement: Supplementary file 1 — Additional file 1: Table S1. Analysis of variance (ANOVA) of the cotton fiber quality traits. Table S2. Significant SNPs detected for cotton fiber quality traits by a GWAS. Table S3. Comparisons of the QTLs identified in this study with those identified in previous studies. Table S4. Annotation information of these genes in the QTL regions. Table S5. Primer sequences for RT-qPCR in this study. [file 12870_2020_2611_MOESM1_ESM.xlsx]

## Sheet: Table S1
Table S1. Analysis of variance (ANOVA) of the cotton fibre quality traits.
Trait	Sum of square			Mean square			P value （significant）
	G	E	G×E	G	E	G×E	G	E	G×E
FE	15.42	38	19.93	0.056	5.428	0.01	***	***	***
FM	415.4	382.7	401.1	1.51	54.67	0.21	***	***	***
FS	6381	8877	5925	23.2	1268.1	3.1	***	***	***
FL	3404	4293	3030	12.4	613.3	1.6	***	***	***
FU	2235	6453	3768	8.1	921.9	2	***	***	***
G, genotype; E, environment; G × E, Interaction of genotype and environment; ***, significant at P < 0.001.

## Sheet: Table S2
Table S2. Significant SNPs detected for cotton fiber quality traits by a GWAS.
Trait	SNP	Chromosome	Position	-log10(P)	maf	R2(%)	effect
FE	i52264Gb	Dt02	4701902	4.18	0.06	4.40822	0.00245948
FE	i44192Gh	At09	7902965	3.52	0.07	3.60493	-0.00277103
FE	i04990Gh	Dt02	4215723	3.37	0.12	3.42276	0.00533516
FE	i15359Gh	Dt02	4226312	3.37	0.12	3.42276	0.00513077
FE	i04996Gh	Dt02	4233842	3.37	0.12	3.42276	0.0228538
FE	i30007Gh	Dt11	2477171	3.25	0.06	3.27295	-0.0023447
FE	i52359Gb	Dt09	50709915	3.23	0.05	3.25054	-0.000310118
FE	i51278Gb	Dt12	2162075	3.03	0.29	3.01494	-0.00999452
FE	i26391Gh	Dt12	2102817	3.03	0.24	3.011	-0.00302718
FE	i39571Gh	At09	7908296	3.02	0.12	3.00098	-0.0026355
FM	i35898Gh	Dt12	43072863	3.73207	0.206522	3.97827	-0.00240302
FM	i45549Gh	Dt12	43018407	3.56417	0.168478	3.76655	0.00780633
FM	i09141Gh	Dt05	6915812	3.51757	0.201087	3.708	-0.0486234
FM	i08136Gh	Dt12	43032994	3.47894	0.195652	3.65954	-0.0275896
FM	i46389Gh	At10	1048732	3.43157	0.371377	3.60021	0.0211265
FM	i11521Gh	Dt10	1060364	3.43157	0.371377	3.60021	0.0593836
FM	i07282Gh	Dt11	19890968	3.3462	0.125	3.49353	-0.0474851
FM	i26493Gh	Dt12	43019490	3.23952	0.17029	3.36068	-0.00294268
FM	i19119Gh	Dt09	10294995	3.11902	0.0597826	3.21128	-0.0133645
FM	i41232Gh	Dt09	32773035	3.06714	0.153986	3.14718	-0.00404714
FM	i09491Gh	Dt05	14134835	3.00037	0.246377	3.06488	0.018913
FS	i52359Gb	Dt09	50709915	4.02543	0.0543478	4.65072	-0.15008
FS	i25352Gh	Dt08	54844331	3.84383	0.0905797	4.40368	-0.0396422
FS	i41347Gh	Dt08	54917794	3.84383	0.0905797	4.40368	0.0730641
FS	i26213Gh	Dt08	54954171	3.84383	0.0905797	4.40368	0.0419366
FS	i06052Gh	Dt09	32815568	3.50879	0.0724638	3.95167	-0.0425544
FS	i25353Gh	Dt08	54962053	3.27417	0.0561594	3.63827	0.0786672
FS	i11316Gh	Dt06	60046952	3.08811	0.0815217	3.39168	-0.0942849
FS	i30183Gh	At12	1438980	3.03806	0.498188	3.32565	0.1571
FL	i52359Gb	Dt09	50709915	3.66015	0.0543478	4.15504	-0.0545276
FL	i34871Gh	Dt01	2298518	3.55472	0.0996377	4.01314	0.0210246
FL	i43874Gh	Dt06	60046864	3.11915	0.0978261	3.43251	0.0701138
FL	i11316Gh	Dt06	60046952	3.09848	0.0815217	3.4052	-0.0608676
FL	i48397Gh	At05	5440693	3.05758	0.0833333	3.35122	0.0240177
FL	i33845Gh	At10	96184627	3.02352	0.293478	3.30633	0.177051
FU	i09849Gh	Dt05	25540412	4.42321	0.0507246	4.19121	-0.0265395
FU	i36034Gh	Dt05	25479121	4.28091	0.0869565	4.03313	-0.0161524
FU	i24455Gh	At10	96197441	3.48346	0.233696	3.15976	0.00977751
FU	i25143Gh	At10	96197852	3.48346	0.233696	3.15976	0.0101118
FU	i42621Gh	At10	96208339	3.48346	0.233696	3.15976	0.0210729
FU	i50737Gb	Dt05	12664612	3.48124	0.057971	3.15736	-0.026352
FU	i30286Gh	Dt05	30724752	3.22403	0.181159	2.88065	-0.0249028
FU	i52359Gb	Dt09	50709915	3.14028	0.0543478	2.79112	-0.0970286
FU	i00511Gh	Dt01	58812641	3.10119	0.0688406	2.74944	-0.0880613
FU	i38981Gh	Dt05	25334004	3.01504	0.152174	2.6578	-0.106349
FU	i65397Gm	Dt02	64738593	3.00121	0.126812	2.64311	0.0933601

## Sheet: Table S3
Table S3. Comparisons of the QTLs identified in this study with those identified in previous studies.
QTLs	Traits	Number of significant SNP	Chromsomes	Position	Overlap QTL	Adjacent QTL	References
qFE-At09	FE	2	At09	7702965-8108296	DPL0679a		Nie et al. (2016)
qFE-Dt02-1	FE	3	Dt02	4015723-4433842
qFE-Dt02-2	FE	1	Dt02	4501902-4901902	NAU3308 -NAU5467		Wang et al. (2007)
qFE-Dt09	FE	1	Dt09	50509915-50909915	qFE23.1		Tan et al. (2018); Liu et al. (2017)
qFE-Dt11	FE	1	Dt11	2277171-2677171
qFE-Dt12	FE	2	Dt12	1902817-2362075
qFM-At10	FM	1	At10	848732-1248732	qFM-A10_15	TM33781	Diouf et al. (2018); Li et al. (2018)
qFM-Dt05-1	FM	1	Dt05	6715812-7115812	D05_7272842; qMIC-cD05-1; qFM-chr19-1		Thyssen et al. (2018); Liang et al. (2013); lslam et al. (2016)
qFM-Dt05-2	FM	1	Dt05	13934835-14334835	D05_13941003; qFM19.1	qFM-Chr19-1	Ma et al. (2018); Tan et al. (2018); Shang et al. (2016)
qFM-Dt09-1	FM	1	Dt09	10094995-10494995		NAU1004; qMIC-c9/23-1	Wang et al. (2016); Cai et al. (2014)
qFM-Dt09-2	FM	1	Dt09	32573035-32973035	D09_32811282	qFM23.2	Ma et al. (2018); Liu et al. (2017)
qFM-Dt10	FM	1	Dt10	860364-1260364
qFM-Dt11	FM	1	Dt11	19690968-20090968	D11_20122211; qMC-D11-2		Ma et al. (2018); Jia et al. (2018)
qFM-Dt12	FM	4	Dt12	42818407-43272863	qGhMV-c26-1	TM79085	Li et al. (2018); Huang et al. (2017)
qFS-At12	FS	1	At12	1238980-1638980	qFS-A12-1	qFS-chr12-1	Liu et al. (2018); Si et al. (2017)
qFS-Dt06	FS	1	Dt06	59846952-60246952	i38606Gh; i22089Gh		Sun et al. (2017)
qFS-Dt08	FS	4	Dt08	54644331-55162053	D08_54727428	qM-FS-5; BNL1521	Su et al. (2018); Zou et al. (2018); Cai et al. (2014)
qFS-Dt09-1	FS	1	Dt09	32615568-33015568
qFS-Dt09-2	FS	1	Dt09	50509915-50909915		qFS23.2	Liu et al. (2017)
qFL-At05	FL	1	At05	5240693-5640693	TM10319; qFL-c5; qFL-Chr05-1; qFL05.1		Li et al. (2018); Wang et al. (2016); Li et al. (2016); Tang et al. (2015)
qFL-At10	FL	1	At10	95984627-96384627	qFL-c10-1		Wang et al. (2016)
qFL-Dt01	FL	1	Dt01	2098518-2498518	TM47849		Li et al. (2018)
qFL-Dt06	FL	2	Dt06	59846864-60246952		GH185	Nie et al. (2015)
qFL-Dt09	FL	1	Dt09	50509915-50909915		TM72969; qFL23.1	Li et al. (2018); Tan et al. (2018)
qFU-At10	FU	3	At10	95997441-96408339	TM36632		Li et al. (2018)
qFU-Dt01	FU	1	Dt01	58612641-59012641		D01:60914905; DPL0346	Fang et al. (2017); Gore et al. (2014)
qFU-Dt02	FU	1	Dt02	64538593-64938593	qFU14.2	F2-qFU-c14-1	Tan et al. (2018); Yu et al. (2013)
qFU-Dt05-1	FU	1	Dt05	12464612-12864612	TM57244		Li et al. (2018)
qFU-Dt05-2	FU	3	Dt05	25134004-25740412	qFU-D5-2; HAU1384		Dong et al. (2018); Hu et al. (2008)
qFU-Dt05-3	FU	1	Dt05	30524752-30924752	qFU-D5-2	TM57831	Li et al. (2018); Hu et al. (2008)
qFU-Dt09	FU	1	Dt09	50509915-50909915

## Sheet: Table S4
Table S4. Annotation information of these genes in the QTL regions.
Traits	Gene ID	Gene Name	Description
FL	Gh_A05G0482	CIPK5	CBL-interacting serine/threonine-protein kinase 5
FL	Gh_A05G0483	WRKY40	Probable WRKY transcription factor 40
FL	Gh_A05G0484	WRKY40	Probable WRKY transcription factor 40
FL	Gh_A05G0485	FH18	Formin-like protein 18
FL	Gh_A05G0486	CM2	Chorismate mutase 2
FL	Gh_A05G0487	At4g31810	3-hydroxyisobutyryl-CoA hydrolase-like protein 2, mitochondrial
FL	Gh_A05G0488	NPY1	BTB/POZ domain-containing protein NPY1
FL	Gh_A05G0489	TMN8	Transmembrane 9 superfamily member 8
FL	Gh_A05G0490	NA	NA
FL	Gh_A05G0491	At2g25060	Early nodulin-like protein 1
FL	Gh_A05G0492	C1D	Nuclear nucleic acid-binding protein C1D
FL	Gh_A05G0493	PGR3	Pentatricopeptide repeat-containing protein At4g31850, chloroplastic
FL	Gh_A05G0494	NA	NA
FL	Gh_A05G0495	At4g31860	Probable protein phosphatase 2C 60
FL	Gh_A05G0496	At5g10820	Probable folate-biopterin transporter 6
FL	Gh_A05G0497	LIMYB	L10-interacting MYB domain-containing protein
FL	Gh_A05G0498	At5g25050	Probable folate-biopterin transporter 2
FL	Gh_A05G0499	At5g25050	Probable folate-biopterin transporter 2
FL	Gh_A05G0500	TIC55	Protein TIC 55, chloroplastic
FL	Gh_A05G0501	DRP3A	Dynamin-related protein 3A
FL	Gh_A05G0502	Os02g0793000	Zinc finger CCCH domain-containing protein 18
FL	Gh_A05G0503	NA	NA
FL	Gh_A05G0504	VQ11	VQ motif-containing protein 11
FL	Gh_A05G0505	YML018C	Uncharacterized vacuolar membrane protein YML018C
FL	Gh_A05G0506	emc4	ER membrane protein complex subunit 4
FL	Gh_A05G0507	PER18	Peroxidase 18
FL	Gh_A05G0508	ASPG2	Protein ASPARTIC PROTEASE IN GUARD CELL 2
FL	Gh_A05G0509	ASPG2	Protein ASPARTIC PROTEASE IN GUARD CELL 2
FL	Gh_A05G0510	ASPG1	Protein ASPARTIC PROTEASE IN GUARD CELL 1
FL	Gh_A05G0511	nep2	Aspartic proteinase nepenthesin-2
FL	Gh_A05G0512	EDR2L	Protein ENHANCED DISEASE RESISTANCE 2-like
FL	Gh_A05G0513	NA	NA
FL	Gh_A05G0514	sll0005	Uncharacterized protein sll0005
FL	Gh_A05G0515	WIN2	Probable protein phosphatase 2C 59
FL	Gh_A05G0516	COL4	Zinc finger protein CONSTANS-LIKE 4
FL	Gh_A05G0517	ARF3	ADP-ribosylation factor 3
FL	Gh_A05G0518	GDU3	Protein GLUTAMINE DUMPER 3
FL	Gh_A05G0519	HK1	Probable histidine kinase 1
FL	Gh_A05G0520	At1g32220	Uncharacterized protein At1g32220, chloroplastic
FL	Gh_A05G0521	TAF10	Transcription initiation factor TFIID subunit 10
FL	Gh_A05G0522	HK1	Probable histidine kinase 1
FL	Gh_A05G0523	CSLC5	Probable xyloglucan glycosyltransferase 5
FL	Gh_A05G0524	RSZP21	Serine/arginine-rich splicing factor RSZ21
FL	Gh_A05G0525	CYP714A1	Cytochrome P450 714A1
FL	Gh_A05G0526	NA	NA
FL	Gh_A05G0527	NA	NA
FL	Gh_A05G0528	WRKY11	Probable WRKY transcription factor 11
FL	Gh_A05G0529	NA	NA
FE	Gh_A09G0247	PCMP-E57	Pentatricopeptide repeat-containing protein At1g33350
FE	Gh_A09G0248	ATL46	RING-H2 finger protein ATL46
FE	Gh_A09G0249	POT8	Potassium transporter 8
FE	Gh_A09G0250	At3g17420	Probable receptor-like protein kinase At3g17420
FE	Gh_A09G0251	ATL44	RING-H2 finger protein ATL44
FE	Gh_A09G0252	Fam179b	Protein FAM179B
FE	Gh_A09G0253	MBD9	Methyl-CpG-binding domain-containing protein 9
FE	Gh_A09G0254	CYP38	Peptidyl-prolyl cis-trans isomerase CYP38, chloroplastic
FE	Gh_A09G0255	FTB	Protein farnesyltransferase subunit beta
FE	Gh_A09G0256	EO	2-methylene-furan-3-one reductase
FE	Gh_A09G0257	REXO4	RNA exonuclease 4
FE	Gh_A09G0258	NPHP3	Nephrocystin-3
FE	Gh_A09G0259	NA	Carbonic anhydrase, chloroplastic
FE	Gh_A09G0260	fray2	Serine/threonine-protein kinase fray2
FM	Gh_A10G0104	H1	Homeobox protein SBH1
FM	Gh_A10G0105	SRF8	Protein STRUBBELIG-RECEPTOR FAMILY 8
FM	Gh_A10G0106	MLYCD	Malonyl-CoA decarboxylase, mitochondrial
FM	Gh_A10G0107	NA	NA
FM	Gh_A10G0108	CERK1	Chitin elicitor receptor kinase 1
FM	Gh_A10G0109	CSC1	Calcium permeable stress-gated cation channel 1
FM	Gh_A10G0110	JMJ25	Lysine-specific demethylase JMJ25
FM	Gh_A10G0111	At4g22080	Probable pectate lyase 16
FM	Gh_A10G0112	NA	NA
FM	Gh_A10G0113	WRKY6	WRKY transcription factor 6
FM	Gh_A10G0114	APA1	Aspartic proteinase A1
FM	Gh_A10G0115	ANP2	Mitogen-activated protein kinase kinase kinase 2
FM	Gh_A10G0116	NA	NA
FM	Gh_A10G0117	ATG8C	Autophagy-related protein 8C
FM	Gh_A10G0118	B3GALT2	Probable beta-1,3-galactosyltransferase 2
FM	Gh_A10G0119	NA	NA
FM	Gh_A10G0120	SS3	Soluble starch synthase 3, chloroplastic/amyloplastic
FM	Gh_A10G0121	MFL1	Protein MITOFERRINLIKE 1, chloroplastic
FM	Gh_A10G0122	mybO	Myb-like protein O
FM	Gh_A10G0123	NA	NA
FM	Gh_A10G0124	CPK21	Calcium-dependent protein kinase 21
FM	Gh_A10G0125	NA	NA
FM	Gh_A10G0126	At5g41620	Uncharacterized protein At5g41620
FM	Gh_A10G0127	NA	NA
FM	Gh_A10G0128	At1g61900	Uncharacterized GPI-anchored protein At1g61900
FM	Gh_A10G0129	DTX40	Protein DETOXIFICATION 40
FM	Gh_A10G0130	HSP70-16	Heat shock 70 kDa protein 16
FM	Gh_A10G0131	NA	NA
FM	Gh_A10G0132	NA	NA
FM	Gh_A10G0133	RBP45B	Polyadenylate-binding protein RBP45B
FM	Gh_A10G0134	ASPM	Abnormal spindle-like microcephaly-associated protein homolog
FM	Gh_A10G0135	CYP716B2	Cytochrome P450 716B2
FM	Gh_A10G0136	PBS1	Serine/threonine-protein kinase PBS1
FM	Gh_A10G0137	NDR1	Protein NDR1
FM	Gh_A10G0138	RGA1	Putative disease resistance protein RGA1
FM	Gh_A10G0139	PLA1	Phospholipase A I
FM	Gh_A10G0140	CYP77A3	Cytochrome P450 77A3
FM	Gh_A10G0141	BGLU46	Beta-glucosidase 46
FM	Gh_A10G0142	BGLU46	Beta-glucosidase 46
FM	Gh_A10G0143	PDF2	Homeobox-leucine zipper protein PROTODERMAL FACTOR 2
FM	Gh_A10G0144	RIC7	CRIB domain-containing protein RIC7
FM	Gh_A10G0145	NTF2	Nuclear transport factor 2
FM	Gh_A10G0146	XTH8	Probable xyloglucan endotransglucosylase/hydrolase protein 8
FM	Gh_A10G0147	PU1	Polyubiquitin
FM	Gh_A10G0148	NA	NA
FM	Gh_A10G0149	TDP1	Tyrosyl-DNA phosphodiesterase 1
FL/FU	Gh_A10G1916	NA	NA
FL/FU	Gh_A10G1917	NA	NA
FL/FU	Gh_A10G1918	NA	NA
FL/FU	Gh_A10G1919	gar2	Protein gar2
FL/FU	Gh_A10G1920	UFC	Protein UPSTREAM OF FLC
FL/FU	Gh_A10G1921	ZAT11	Zinc finger protein ZAT11
FL/FU	Gh_A10G1922	ASP	21 kDa seed protein
FL/FU	Gh_A10G1923	ASP	21 kDa seed protein
FL/FU	Gh_A10G1924	ASP	21 kDa seed protein
FL/FU	Gh_A10G1925	ASP	21 kDa seed protein
FL/FU	Gh_A10G1926	ASP	21 kDa seed protein
FU	Gh_A10G1927	APC8	Anaphase-promoting complex subunit 8
FU	Gh_A10G1928	At5g13670	WAT1-related protein At5g13670
FS	Gh_A12G0084	NA	Desiccation-related protein PCC13-62
FS	Gh_A12G0085	ALG3	Dol-P-Man:Man(5)GlcNAc(2)-PP-Dol alpha-1,3-mannosyltransferase
FS	Gh_A12G0086	TSPO	Translocator protein homolog
FS	Gh_A12G0087	SPAP8A3.02c	Uncharacterized protein P8A3.02c
FS	Gh_A12G0088	NA	NA
FS	Gh_A12G0089	At1g53430	Probable LRR receptor-like serine/threonine-protein kinase At1g53430
FS	Gh_A12G0090	wdr26	WD repeat-containing protein 26
FS	Gh_A12G0091	LCBK1	Sphingoid long-chain bases kinase 1
FS	Gh_A12G0092	NA	Ferredoxin-thioredoxin reductase, variable chain
FS	Gh_A12G0093	At5g23430	Katanin p80 WD40 repeat-containing subunit B1 homolog
FS	Gh_A12G0094	AKR2B	Ankyrin repeat domain-containing protein 2B
FS	Gh_A12G0095	UDP-GALT2	UDP-galactose transporter 2
FS	Gh_A12G0096	CLC-E	Chloride channel protein CLC-e
FS	Gh_A12G0097	TKPR1	Tetraketide alpha-pyrone reductase 1
FS	Gh_A12G0098	TKPR1	Tetraketide alpha-pyrone reductase 1
FS	Gh_A12G0099	PHOT2	Phototropin-2
FS	Gh_A12G0100	AAP19-2	AP-1 complex subunit sigma-2
FS	Gh_A12G0101	LECRKS5	Probable L-type lectin-domain containing receptor kinase S.5
FS	Gh_A12G0102	NA	NA
FS	Gh_A12G0103	HMG1	3-hydroxy-3-methylglutaryl-coenzyme A reductase 1
FS	Gh_A12G0104	BIG1	Brefeldin A-inhibited guanine nucleotide-exchange protein 1
FS	Gh_A12G0105	EXPA20	Expansin-A20
FS	Gh_A12G0106	plaa2	Exopolygalacturonase (Fragment)
FS	Gh_A12G0107	XCP1	Xylem cysteine proteinase 1
FS	Gh_A12G0108	NA	NA
FS	Gh_A12G0109	CPK4	Calcium-dependent protein kinase 4
FS	Gh_A12G0110	MPT1	Mitochondrial phosphate carrier protein 1, mitochondrial
FS	Gh_A12G0111	GLR3.2	Glutamate receptor 3.2
FS	Gh_A12G0112	GNTI	Alpha-1,3-mannosyl-glycoprotein 2-beta-N-acetylglucosaminyltransferase
FS	Gh_A12G0113	BRPF3	Bromodomain and PHD finger-containing protein 3
FS	Gh_A12G0114	At4g35600	Probable serine/threonine-protein kinase Cx32, chloroplastic
FS	Gh_A12G0115	PCMP-E77	Pentatricopeptide repeat-containing protein At2g17210
FS	Gh_A12G0116	At1g03050	Putative clathrin assembly protein At1g03050
FL	Gh_D01G0241	NHX6	Sodium/hydrogen exchanger 6
FL	Gh_D01G0242	PCMP-H87	Pentatricopeptide repeat-containing protein At3g24000, mitochondrial
FL	Gh_D01G0243	ATK4	Kinesin-4
FL	Gh_D01G0244	WAG2	Serine/threonine-protein kinase WAG2
FL	Gh_D01G0245	DNAJC14	DnaJ homolog subfamily C member 14
FL	Gh_D01G0246	At1g56140	Probable LRR receptor-like serine/threonine-protein kinase At1g56140
FL	Gh_D01G0247	PSBR	Photosystem II 10 kDa polypeptide, chloroplastic
FL	Gh_D01G0248	RECA	DNA repair protein recA homolog 1, chloroplastic
FL	Gh_D01G0249	NAC021	NAC domain-containing protein 21/22
FL	Gh_D01G0250	NA	NA
FL	Gh_D01G0251	PCMP-E67	Pentatricopeptide repeat-containing protein At1g71490
FL	Gh_D01G0252	At1g11330	G-type lectin S-receptor-like serine/threonine-protein kinase At1g11330
FL	Gh_D01G0253	SD113	G-type lectin S-receptor-like serine/threonine-protein kinase SD1-13
FL	Gh_D01G0254	SD113	G-type lectin S-receptor-like serine/threonine-protein kinase SD1-13
FL	Gh_D01G0255	At1g11330	G-type lectin S-receptor-like serine/threonine-protein kinase At1g11330
FL	Gh_D01G0256	At1g11330	G-type lectin S-receptor-like serine/threonine-protein kinase At1g11330
FL	Gh_D01G0257	At1g11330	G-type lectin S-receptor-like serine/threonine-protein kinase At1g11330
FL	Gh_D01G0258	At1g11330	G-type lectin S-receptor-like serine/threonine-protein kinase At1g11330
FL	Gh_D01G0259	PTI12	PTI1-like tyrosine-protein kinase 2
FL	Gh_D01G0260	At1g11330	G-type lectin S-receptor-like serine/threonine-protein kinase At1g11330
FL	Gh_D01G0261	At1g11330	G-type lectin S-receptor-like serine/threonine-protein kinase At1g11330
FL	Gh_D01G0262	At1g11330	G-type lectin S-receptor-like serine/threonine-protein kinase At1g11330
FU	Gh_D01G1990	Os04g0179200	Momilactone A synthase
FU	Gh_D01G1991	NA	Secoisolariciresinol dehydrogenase (Fragment)
FU	Gh_D01G1992	PCMP-E37	Putative pentatricopeptide repeat-containing protein At5g37570
FU	Gh_D01G1993	PRCP	Lysosomal Pro-X carboxypeptidase
FU	Gh_D01G1994	choB	Cholesterol oxidase
FU	Gh_D01G1995	FAO4B	Long-chain-alcohol oxidase FAO4B
FU	Gh_D01G1996	TKRP125	125 kDa kinesin-related protein
FU	Gh_D01G1997	At2g23930	Probable small nuclear ribonucleoprotein G
FU	Gh_D01G1998	ROPGAP1	Rho GTPase-activating protein 1
FU	Gh_D01G1999	lpa-14	4'-phosphopantetheinyl transferase
FU	Gh_D01G2000	NA	NA
FU	Gh_D01G2001	Syncrip	Heterogeneous nuclear ribonucleoprotein Q
FU	Gh_D01G2002	SNL1	Paired amphipathic helix protein Sin3-like 1
FU	Gh_D01G2003	At1g57790	F-box/kelch-repeat protein At1g57790
FU	Gh_D01G2004	NA	NA
FU	Gh_D01G2005	NA	NA
FU	Gh_D01G2006	NA	Cytochrome b-c1 complex subunit 9
FU	Gh_D01G2007	CIA1	Protein CIA1
FU	Gh_D01G2008	NA	NA
FU	Gh_D01G2009	PCMP-H53	Pentatricopeptide repeat-containing protein At4g33170
FU	Gh_D01G2010	FTSZ2-1	Cell division protein FtsZ homolog 2-1, chloroplastic
FU	Gh_D01G2011	ABI5	Protein ABSCISIC ACID-INSENSITIVE 5
FU	Gh_D01G2012	NA	NA
FU	Gh_D01G2013	Yipf7	Protein YIPF7
FU	Gh_D01G2014	ZPR4	Protein LITTLE ZIPPER 4
FU	Gh_D01G2015	SAP4	Zinc finger A20 and AN1 domain-containing stress-associated protein 4
FE	Gh_D02G0292	NA	NA
FE	Gh_D02G0293	NA	NA
FE	Gh_D02G0294	RPN2A	26S proteasome non-ATPase regulatory subunit 1 homolog A
FE	Gh_D02G0295	PDCB1	PLASMODESMATA CALLOSE-BINDING PROTEIN 1
FE	Gh_D02G0296	PDCB3	PLASMODESMATA CALLOSE-BINDING PROTEIN 3
FE	Gh_D02G0297	NA	NA
FE	Gh_D02G0298	NA	NA
FE	Gh_D02G0299	NA	NA
FE	Gh_D02G0300	NA	NA
FE	Gh_D02G0301	NA	NA
FE	Gh_D02G0302	NA	NA
FE	Gh_D02G0303	ANKRD13B	Ankyrin repeat domain-containing protein 13B
FE	Gh_D02G0304	CHS1	Chalcone synthase 1
FE	Gh_D02G0305	DHAD	Dihydroxy-acid dehydratase, chloroplastic
FE	Gh_D02G0306	WAKL9	Wall-associated receptor kinase-like 9
FE	Gh_D02G0307	SDIR1	E3 ubiquitin-protein ligase SDIR1
FE	Gh_D02G0308	EDR1	Serine/threonine-protein kinase EDR1
FE	Gh_D02G0309	MPK16	Mitogen-activated protein kinase 16
FE	Gh_D02G0310	BPM2	BTB/POZ and MATH domain-containing protein 2
FE	Gh_D02G0311	NA	Glutamine synthetase leaf isozyme, chloroplastic
FE	Gh_D02G0312	NA	NA
FE	Gh_D02G0313	NA	NA
FE	Gh_D02G0314	faeA	Probable feruloyl esterase A
FE	Gh_D02G0315	GSTU7	Glutathione S-transferase U7
FE	Gh_D02G0316	RPL13AD	60S ribosomal protein L13a-4
FE	Gh_D02G0317	NA	NA
FE	Gh_D02G0318	RPL13AD	60S ribosomal protein L13a-4
FE	Gh_D02G0319	NA	NA
FE	Gh_D02G0320	RPL13AD	60S ribosomal protein L13a-4
FE	Gh_D02G0321	NA	NA
FE	Gh_D02G0322	NA	NA
FE	Gh_D02G0323	GSTU7	Glutathione S-transferase U7
FE	Gh_D02G0324	NA	NA
FE	Gh_D02G0325	NA	NA
FE	Gh_D02G0326	GSTU7	Glutathione S-transferase U7
FE	Gh_D02G0327	NA	NA
FE	Gh_D02G0328	GSTU7	Glutathione S-transferase U7
FE	Gh_D02G0329	NA	Probable glutathione S-transferase
FE	Gh_D02G0335	NA	NA
FE	Gh_D02G0336	NA	NA
FE	Gh_D02G0337	NA	NA
FE	Gh_D02G0338	At2g33170	Probable leucine-rich repeat receptor-like protein kinase At2g33170
FE	Gh_D02G0339	NA	NA
FE	Gh_D02G0340	NA	NA
FE	Gh_D02G0341	NA	Endo-1,3
FE	Gh_D02G0342	NA	Endo-1,3
FE	Gh_D02G0343	RNR2A	Ribonucleoside-diphosphate reductase small chain A
FE	Gh_D02G0344	MED33A	Mediator of RNA polymerase II transcription subunit 33A
FE	Gh_D02G0345	serinc	Probable serine incorporator
FE	Gh_D02G0346	CBSDUF2	DUF21 domain-containing protein At4g14230
FE	Gh_D02G0347	GRP10	Glycine-rich RNA-binding protein 10
FE	Gh_D02G0348	TSJT1	Stem-specific protein TSJT1
FE	Gh_D02G0349	NFYC9	Nuclear transcription factor Y subunit C-9
FE	Gh_D02G0350	VIT_05s0020g02800	ATP-dependent (S)-NAD(P)H-hydrate dehydratase
FE	Gh_D02G0351	TBL11	Protein trichome birefringence-like 11
FE	Gh_D02G0352	At3g06035	Uncharacterized GPI-anchored protein At3g06035
FE	Gh_D02G0353	PNC1	Peroxisomal adenine nucleotide carrier 1
FE	Gh_D02G0354	KAPP	Protein phosphatase 2C 70
FE	Gh_D02G0355	ARIA	ARM REPEAT PROTEIN INTERACTING WITH ABF2
FE	Gh_D02G0356	KMS1	Vacuole membrane protein KMS1
FE	Gh_D02G0357	slr0305	TVP38/TMEM64 family membrane protein slr0305
FE	Gh_D02G0358	LOX5	Linoleate 9S-lipoxygenase 5, chloroplastic
FE	Gh_D02G0359	psaD	Photosystem I reaction center subunit II, chloroplastic
FE	Gh_D02G0360	NA	Primary amine oxidase
FE	Gh_D02G0361	NA	Primary amine oxidase (Fragment)
FE	Gh_D02G0362	rsc5	Random slug protein 5
FE	Gh_D02G0363	NA	NA
FE	Gh_D02G0364	WNK1	Serine/threonine-protein kinase WNK1
FE	Gh_D02G0365	GT5	Anthocyanidin 3-O-glucosyltransferase 5
FE	Gh_D02G0366	NA	NA
FE	Gh_D02G0367	CALS12	Callose synthase 12
FE	Gh_D02G0368	CALS12	Callose synthase 12
FU	Gh_D02G2024	At5g38730	Pentatricopeptide repeat-containing protein At5g38730
FU	Gh_D02G2025	ZAT10	Zinc finger protein ZAT10
FU	Gh_D02G2026	NPY2	BTB/POZ domain-containing protein NPY2
FU	Gh_D02G2027	LBD38	LOB domain-containing protein 38
FU	Gh_D02G2028	QWRF2	QWRF motif-containing protein 2
FU	Gh_D02G2029	RPS29A	40S ribosomal protein S29
FU	Gh_D02G2030	NA	NA
FU	Gh_D02G2031	At2g23090	Uncharacterized protein At2g23090
FU	Gh_D02G2032	At4g33920	Probable protein phosphatase 2C 63
FU	Gh_D02G2033	zswim7	Zinc finger SWIM domain-containing protein 7
FU	Gh_D02G2034	NA	3-oxo-Delta(4,5)-steroid 5-beta-reductase
FU	Gh_D02G2035	NA	NA
FU	Gh_D02G2036	At5g02860	Pentatricopeptide repeat-containing protein At5g02860
FU	Gh_D02G2037	UAF30	Upstream activation factor subunit UAF30
FU	Gh_D02G2038	NA	NA
FU	Gh_D02G2039	NA	NA
FU	Gh_D02G2040	CSTF77	Cleavage stimulation factor subunit 77
FU	Gh_D02G2041	DDB2	DNA damage-binding protein 2
FU	Gh_D02G2042	At2g18990	Thioredoxin domain-containing protein 9 homolog
FU	Gh_D02G2043	APUM12	Pumilio homolog 12
FU	Gh_D02G2044	NA	NA
FU	Gh_D02G2045	GH3.1	Probable indole-3-acetic acid-amido synthetase GH3.1
FU	Gh_D02G2046	NA	NA
FU	Gh_D02G2047	HAT3.1	Homeobox protein HAT3.1
FU	Gh_D02G2048	NA	NA
FU	Gh_D02G2049	NA	NA
FU	Gh_D02G2050	NA	Limonoid UDP-glucosyltransferase
FU	Gh_D02G2051	NA	Limonoid UDP-glucosyltransferase
FU	Gh_D02G2052	UGT84B1	UDP-glycosyltransferase 84B1
FU	Gh_D02G2053	NA	NA
FU	Gh_D02G2054	CAD1	Cinnamyl alcohol dehydrogenase 1
FU	Gh_D02G2055	MYB44	Transcription factor MYB44
FU	Gh_D02G2056	Prkrip1	PRKR-interacting protein 1
FU	Gh_D02G2057	RTNLB11	Reticulon-like protein B11
FU	Gh_D02G2058	TIC21	Protein TIC 21, chloroplastic
FU	Gh_D02G2059	nhaD	Na(+)/H(+) antiporter NhaD
FU	Gh_D02G2060	SEP1	Stress enhanced protein 1, chloroplastic
FU	Gh_D02G2061	NA	NA
FU	Gh_D02G2062	CYCD3-1	Cyclin-D3-1
FU	Gh_D02G2063	ERG3	Elicitor-responsive protein 3
FU	Gh_D02G2064	pteN	Phosphatidylinositol 3,4,5-trisphosphate 3-phosphatase and dual-specificity protein phosphatase PTEN
FU	Gh_D02G2065	RD21A	Cysteine proteinase RD21a
FU	Gh_D02G2066	At4g06744	Uncharacterized protein At4g06744
FU	Gh_D02G2067	At4g06744	Uncharacterized protein At4g06744
FU	Gh_D02G2068	IRX15-L	Protein IRX15-LIKE
FU	Gh_D02G2069	CBSX2	CBS domain-containing protein CBSX2, chloroplastic
FU	Gh_D02G2070	PAB8	Polyadenylate-binding protein 8
FU	Gh_D02G2071	SUD1	Probable E3 ubiquitin ligase SUD1
FU	Gh_D02G2072	FPP7	Filament-like plant protein 7
FU	Gh_D02G2073	WSD1	O-acyltransferase WSD1
FU	Gh_D02G2074	RPS16	40S ribosomal protein S16
FU	Gh_D02G2075	WSD1	O-acyltransferase WSD1
FU	Gh_D02G2076	BHLH95	Transcription factor bHLH95
FM	Gh_D05G0801	NA	NA
FM	Gh_D05G0802	RIN1	RuvB-like protein 1
FM	Gh_D05G0803	NA	NA
FM	Gh_D05G0804	ncl1	Nicalin-1
FM	Gh_D05G0805	NA	NA
FM	Gh_D05G0806	Os09g0568700	Germin-like protein 9-3
FM	Gh_D05G0807	PER60	Peroxidase 60
FM	Gh_D05G0808	NA	NA
FM	Gh_D05G0809	At2g27730	Uncharacterized protein At2g27730, mitochondrial
FM	Gh_D05G0810	ROPGAP1	Rho GTPase-activating protein 1
FM	Gh_D05G0811	TPS6	Probable terpene synthase 6
FM	Gh_D05G0812	SEC24	Protein transport protein SEC24
FM	Gh_D05G0813	Syncrip	Heterogeneous nuclear ribonucleoprotein Q
FM	Gh_D05G0814	POLE3	DNA polymerase epsilon subunit 3
FM	Gh_D05G0815	At2g27500	Glucan endo-1,3-beta-glucosidase 14
FM	Gh_D05G0816	FD3	Ferredoxin-3, chloroplastic
FM	Gh_D05G0817	RPL10AC	60S ribosomal protein L10a-3
FM	Gh_D05G0818	NA	NA
FM	Gh_D05G0819	RPL10AA	60S ribosomal protein L10a-1
FM	Gh_D05G0820	NA	NA
FM	Gh_D05G0821	TMN5	Transmembrane 9 superfamily member 5
FM	Gh_D05G0822	TGA21	TGACG-sequence-specific DNA-binding protein TGA-2.1
FM	Gh_D05G0823	PARP3	Poly [ADP-ribose] polymerase 3
FM	Gh_D05G0824	GALT29A	Beta-1,6-galactosyltransferase GALT29A
FM	Gh_D05G0825	GALT29A	Beta-1,6-galactosyltransferase GALT29A
FM	Gh_D05G0826	SAP3	Zinc finger A20 and AN1 domain-containing stress-associated protein 3
FM	Gh_D05G0827	NA	NA
FM	Gh_D05G0828	SKD1	Protein SUPPRESSOR OF K(+) TRANSPORT GROWTH DEFECT 1
FM	Gh_D05G0829	HIRA	Protein HIRA
FM	Gh_D05G0830	CYP94C1	Cytochrome P450 94C1
FM	Gh_D05G0831	AHP2	Histidine-containing phosphotransfer protein 2
FM	Gh_D05G0832	RSP5	Flagellar radial spoke protein 5
FM	Gh_D05G0833	POL2A	DNA polymerase epsilon catalytic subunit A
FM	Gh_D05G0834	NA	60S acidic ribosomal protein P2
FM	Gh_D05G0835	KIPK	Serine/threonine-protein kinase KIPK
FM	Gh_D05G0836	gyaR	Glyoxylate reductase
FM	Gh_D05G0837	CNX1	Molybdopterin biosynthesis protein CNX1
FM	Gh_D05G0838	NA	NA
FM	Gh_D05G0839	DREB1B	Dehydration-responsive element-binding protein 1B
FM	Gh_D05G0840	RALFL28	Protein RALF-like 28
FM	Gh_D05G0841	NA	NA
FM	Gh_D05G0842	At5g22580	Uncharacterized protein At5g22580
FM	Gh_D05G0843	NA	NA
FM	Gh_D05G0844	NA	NA
FM	Gh_D05G0845	NA	NA
FM	Gh_D05G0846	NA	NA
FM	Gh_D05G0847	ROS1	Protein ROS1
FM	Gh_D05G0848	AXS2	UDP-D-apiose/UDP-D-xylose synthase 2
FM	Gh_D05G0849	HDT1	Histone deacetylase HDT1
FM	Gh_D05G0850	NA	NA
FM	Gh_D05G0851	spk-1	Serine/threonine-protein kinase spk-1
FM	Gh_D05G0852	PRCP	Lysosomal Pro-X carboxypeptidase
FU	Gh_D05G1406	E1-BETA-2	Pyruvate dehydrogenase E1 component subunit beta-3, chloroplastic
FU	Gh_D05G1407	NCED5	Probable 9-cis-epoxycarotenoid dioxygenase NCED5, chloroplastic
FU	Gh_D05G1408	VQ1	VQ motif-containing protein 1
FU	Gh_D05G1409	At1g32860	Glucan endo-1,3-beta-glucosidase 11
FU	Gh_D05G1410	Cacybp	Calcyclin-binding protein
FU	Gh_D05G1411	NA	NA
FU	Gh_D05G1412	MNS3	Mannosyl-oligosaccharide 1,2-alpha-mannosidase MNS3
FU	Gh_D05G1413	KAT1	Potassium channel KAT1
FU	Gh_D05G1414	NA	NA
FU	Gh_D05G1415	ATTRANS	Phospho-N-acetylmuramoyl-pentapeptide-transferase homolog
FU	Gh_D05G1416	CYP710A1	Cytochrome P450 710A1
FU	Gh_D05G1417	CYP710A1	Cytochrome P450 710A1
FU	Gh_D05G1418	CYP710A1	Cytochrome P450 710A1
FU	Gh_D05G1419	CYP710A2	Cytochrome P450 710A2
FU	Gh_D05G1420	RPL18A	60S ribosomal protein L18a
FU	Gh_D05G1421	At4g18257	Uncharacterized protein At4g18257
FU	Gh_D05G1422	SRC2	Protein SRC2
FU	Gh_D05G1423	NA	NA
FU	Gh_D05G1424	MCM3	DNA replication licensing factor MCM3
FU	Gh_D05G1425	KAS1	3-oxoacyl-[acyl-carrier-protein] synthase I, chloroplastic
FU	Gh_D05G1426	IMMP1L	Mitochondrial inner membrane protease subunit 1
FU	Gh_D05G1427	BHLH144	Transcription factor bHLH144
FU	Gh_D05G1428	NA	NA
FU	Gh_D05G1429	CAB21	Chlorophyll a-b binding protein 21, chloroplastic
FU	Gh_D05G1430	PUP9	Probable purine permease 9
FU	Gh_D05G1431	RWA3	Protein REDUCED WALL ACETYLATION 3
FU	Gh_D05G1432	WRKY28	Probable WRKY transcription factor 28
FU	Gh_D05G1433	TPK3	Two-pore potassium channel 3
FU	Gh_D05G1434	NA	NA
FU	Gh_D05G1435	NA	NA
FU	Gh_D05G1436	CTPA1	Carboxyl-terminal-processing peptidase 1, chloroplastic
FU	Gh_D05G1437	At1g11820	Glucan endo-1,3-beta-glucosidase 1
FU	Gh_D05G1438	prpf39	Pre-mRNA-processing factor 39
FU	Gh_D05G1439	ML2	Protein MEI2-like 2
FU	Gh_D05G1440	RPL32A	60S ribosomal protein L32-1
FM	Gh_D05G1542	RMA1H1	E3 ubiquitin-protein ligase RMA1H1
FM	Gh_D05G1543	CBSX5	CBS domain-containing protein CBSX5
FM	Gh_D05G1544	PBF	Dof zinc finger protein PBF
FM	Gh_D05G1545	NA	NA
FM	Gh_D05G1546	NA	NA
FM	Gh_D05G1547	N	TMV resistance protein N
FM	Gh_D05G1548	NA	Alpha-galactosidase
FM	Gh_D05G1549	NAC056	NAC transcription factor 56
FM	Gh_D05G1550	GES	(E,E)-geranyllinalool synthase
FM	Gh_D05G1551	GES	(E,E)-geranyllinalool synthase
FM	Gh_D05G1552	At5g22750	Putative SWI/SNF-related matrix-associated actin-dependent regulator of chromatin subfamily A member 3-like 2
FM	Gh_D05G1553	DDB_G0279265	Glucose-induced degradation protein 8 homolog
FM	Gh_D05G1554	NA	NA
FM	Gh_D05G1555	At1g16250	F-box/kelch-repeat protein At1g16250
FM	Gh_D05G1556	NA	NA
FM	Gh_D05G1557	NA	NA
FM	Gh_D05G1558	NA	NA
FM	Gh_D05G1559	NA	NA
FM	Gh_D05G1560	SCAMP3	Secretory carrier-associated membrane protein 3
FM	Gh_D05G1561	NA	NA
FM	Gh_D05G1562	PCMP-E38	Pentatricopeptide repeat-containing protein At5g66500, mitochondrial
FM	Gh_D05G1563	NA	NA
FM	Gh_D05G1564	ENDO4	Endonuclease 4
FM	Gh_D05G1565	TP53I3	Quinone oxidoreductase PIG3
FM	Gh_D05G1566	TP53I3	Quinone oxidoreductase PIG3
FM	Gh_D05G1567	TMEM184C	Transmembrane protein 184C
FM	Gh_D05G1568	AGD5	Probable ADP-ribosylation factor GTPase-activating protein AGD5
FM	Gh_D05G1569	NA	NA
FM	Gh_D05G1570	Xab2	Pre-mRNA-splicing factor SYF1
FM	Gh_D05G1571	VPS28-2	Vacuolar protein sorting-associated protein 28 homolog 2
FM	Gh_D05G1572	Os07g0563300	B3 domain-containing protein Os07g0563300
FM	Gh_D05G1573	SPHK1	Sphingosine kinase 1
FM	Gh_D05G1574	NA	NA
FM	Gh_D05G1575	CBP60B	Calmodulin-binding protein 60 B
FM	Gh_D05G1576	At3g03360	F-box/LRR-repeat protein At3g03360
FM	Gh_D05G1577	FHY	Bifunctional riboflavin kinase/FMN phosphatase
FM	Gh_D05G1578	Wrap53	Telomerase Cajal body protein 1
FM	Gh_D05G1579	SKIP27	F-box protein SKIP27
FM	Gh_D05G1580	PUB4	U-box domain-containing protein 4
FM	Gh_D05G1581	STC	Sugar carrier protein C
FM	Gh_D05G1582	NA	NA
FM	Gh_D05G1583	PVA41	Vesicle-associated protein 4-1
FM	Gh_D05G1584	At4g05090	Putative PAP-specific phosphatase, mitochondrial
FM	Gh_D05G1585	MYB39	Transcription factor MYB39
FU	Gh_D05G2499	WRKY7	Probable WRKY transcription factor 7
FU	Gh_D05G2500	At3g16150	Probable isoaspartyl peptidase/L-asparaginase 2
FU	Gh_D05G2501	At4g34215	Probable carbohydrate esterase At4g34215
FU	Gh_D05G2502	MYB44	Transcription factor MYB44
FU	Gh_D05G2503	GID2	F-box protein GID2
FU	Gh_D05G2504	MAF1	MFP1 attachment factor 1
FU	Gh_D05G2505	SN1	Snakin-1
FU	Gh_D05G2506	CYP81E8	Cytochrome P450 81E8
FU	Gh_D05G2507	TAF4B	Transcription initiation factor TFIID subunit 4b
FU	Gh_D05G2508	IFRD1	Interferon-related developmental regulator 1
FU	Gh_D05G2509	NA	NA
FU	Gh_D05G2510	NA	NA
FU	Gh_D05G2511	PUB31	U-box domain-containing protein 31
FU	Gh_D05G2512	GRF6	Growth-regulating factor 6
FU	Gh_D05G2513	CSLC12	Probable xyloglucan glycosyltransferase 12
FU	Gh_D05G2514	ACS8	1-aminocyclopropane-1-carboxylate synthase 8
FU	Gh_D05G2515	BCAT2	Branched-chain-amino-acid aminotransferase 2, chloroplastic
FU	Gh_D05G2516	SRO3	Probable inactive poly [ADP-ribose] polymerase SRO3
FU	Gh_D05G2517	AAP6	Amino acid permease 6
FU	Gh_D05G2518	HSL1	Receptor-like protein kinase HSL1
FU	Gh_D05G2519	IKU2	Receptor-like protein kinase HAIKU2
FU	Gh_D05G2520	At1g27530	Ubiquitin-fold modifier-conjugating enzyme 1
FU	Gh_D05G2521	NLP2	Protein NLP2
FU	Gh_D05G2522	NA	NA
FU	Gh_D05G2523	TFIIA-S	Transcription initiation factor IIA subunit 2
FU	Gh_D05G2524	CUL4	Cullin-4
FU	Gh_D05G2525	UPL2	E3 ubiquitin-protein ligase UPL2
FU	Gh_D05G2526	SAB	Protein SABRE
FU	Gh_D05G2527	GATA25	GATA transcription factor 25
FU	Gh_D05G2528	NA	NA
FU	Gh_D05G2529	NA	NA
FU	Gh_D05G2530	NET2A	Protein NETWORKED 2A
FU	Gh_D05G2531	NET2A	Protein NETWORKED 2A
FU	Gh_D05G2532	BHLH145	Transcription factor bHLH145
FU	Gh_D05G2533	At1g28390	Serine/threonine-protein kinase-like protein At1g28390
FU	Gh_D05G2534	PPOX1	Pyridoxine/pyridoxamine 5'-phosphate oxidase 1, chloroplastic
FU	Gh_D05G2535	AGAP003155	UPF0483 protein AGAP003155
FU	Gh_D05G2536	NA	Blue copper protein
FU	Gh_D05G2537	NA	NA
FU	Gh_D05G2538	At1g04910	Uncharacterized protein At1g04910
FU	Gh_D05G2539	COX6B-1	Cytochrome c oxidase subunit 6b-1
FU	Gh_D05G2540	NA	14-3-3-like protein
FU	Gh_D05G2541	ARP1	Probable RNA-binding protein ARP1
FU	Gh_D05G2780	BTR1	Protein BTR1
FU	Gh_D05G2781	NA	NA
FU	Gh_D05G2782	atpF	ATP synthase subunit b, chloroplastic
FU	Gh_D05G2783	ACBP4	Acyl-CoA-binding domain-containing protein 4
FU	Gh_D05G2784	NAC078	NAC domain-containing protein 78
FU	Gh_D05G2785	EIF6-2	Eukaryotic translation initiation factor 6-2
FU	Gh_D05G2786	BZIP60	bZIP transcription factor 60
FU	Gh_D05G2787	NAC078	NAC domain-containing protein 78
FU	Gh_D05G2788	SKU5	Monocopper oxidase-like protein SKU5
FU	Gh_D05G2789	SKU5	Monocopper oxidase-like protein SKU5
FU	Gh_D05G2790	NA	NA
FU	Gh_D05G2791	SGO1	Shugoshin-1
FU	Gh_D05G2792	PMR6	Probable pectate lyase 13
FU	Gh_D05G2793	NFD4	Protein NUCLEAR FUSION DEFECTIVE 4
FS/FL	Gh_D06G1899	NA	Nascent polypeptide-associated complex subunit alpha-like protein
FS/FL	Gh_D06G1900	At3g09030	BTB/POZ domain-containing protein At3g09030
FS/FL	Gh_D06G1901	ELC	Protein ELC
FS/FL	Gh_D06G1902	PCMP-H40	Pentatricopeptide repeat-containing protein At1g11290, chloroplastic
FS/FL	Gh_D06G1903	NA	NA
FS/FL	Gh_D06G1904	AMC9	Metacaspase-9
FS/FL	Gh_D06G1905	ZFP1	Zinc finger protein 1
FS/FL	Gh_D06G1906	Drap1	Dr1-associated corepressor
FS/FL	Gh_D06G1907	CYS6	Cysteine proteinase inhibitor 6
FS/FL	Gh_D06G1908	Os01g0270100	Cysteine proteinase inhibitor 12
FS/FL	Gh_D06G1909	CYP78A7	Cytochrome P450 78A7
FS/FL	Gh_D06G1910	CXE6	Probable carboxylesterase 6
FS/FL	Gh_D06G1911	ATL69	Putative RING-H2 finger protein ATL69
FS/FL	Gh_D06G1912	RNS1	Ribonuclease 1
FS/FL	Gh_D06G1913	ERI2	ERI1 exoribonuclease 2
FS/FL	Gh_D06G1914	NA	NA
FS/FL	Gh_D06G1915	NA	NA
FS/FL	Gh_D06G1916	ytcJ	Putative amidohydrolase YtcJ
FS/FL	Gh_D06G1917	NA	NA
FS/FL	Gh_D06G1918	lacZ	Beta-galactosidase
FS/FL	Gh_D06G1919	NRPE1	DNA-directed RNA polymerase V subunit 1
FS/FL	Gh_D06G1920	PME24	Putative pectinesterase/pectinesterase inhibitor 24
FS/FL	Gh_D06G1921	MED26C	Probable mediator of RNA polymerase II transcription subunit 26c
FS/FL	Gh_D06G1922	XYLA	Xylose isomerase
FS	Gh_D08G1800	ERF1A	Ethylene-responsive transcription factor 1A
FS	Gh_D08G1801	ERF5	Ethylene-responsive transcription factor 5
FS	Gh_D08G1802	NUDT8	Nudix hydrolase 8
FS	Gh_D08G1803	At4g17486	DeSI-like protein At4g17486
FS	Gh_D08G1804	UBC2	Ubiquitin-conjugating enzyme E2 2
FS	Gh_D08G1805	NA	NA
FS	Gh_D08G1806	NA	NA
FS	Gh_D08G1807	HAT2	Homeobox-leucine zipper protein HAT2
FS	Gh_D08G1808	NA	NA
FS	Gh_D08G1809	aco	1-aminocyclopropane-1-carboxylate oxidase
FS	Gh_D08G1810	aco	1-aminocyclopropane-1-carboxylate oxidase
FS	Gh_D08G1811	DDB_G0283291	Probable iron/ascorbate oxidoreductase DDB_G0283291
FS	Gh_D08G1812	NA	Transcription factor MYB1R1
FS	Gh_D08G1813	NA	NA
FS	Gh_D08G1814	ERF038	Ethylene-responsive transcription factor ERF038
FS	Gh_D08G1815	WER	Transcription factor WER
FS	Gh_D08G1816	At5g03795	Probable glycosyltransferase At5g03795
FS	Gh_D08G1817	Rbbp6	E3 ubiquitin-protein ligase RBBP6
FS	Gh_D08G1818	NA	NA
FS	Gh_D08G1819	PURU2	Formyltetrahydrofolate deformylase 2, mitochondrial
FS	Gh_D08G1820	VAB	VAN3-binding protein
FS	Gh_D08G1821	NA	NA
FS	Gh_D08G1822	NA	NA
FS	Gh_D08G1823	TIP2-3	Aquaporin TIP2-3
FS	Gh_D08G1824	NA	NA
FS	Gh_D08G1825	NA	NA
FS	Gh_D08G1826	At1g04910	Uncharacterized protein At1g04910
FS	Gh_D08G1827	NA	NA
FM	Gh_D09G0306	TPS10	Terpene synthase 10
FM	Gh_D09G0307	At1g65750	Putative ribonuclease H protein At1g65750
FM	Gh_D09G0308	URH1	Uridine nucleosidase 1
FM	Gh_D09G0309	DHAPRD	Glycerol-3-phosphate dehydrogenase [NAD(+)] 1, chloroplastic
FM	Gh_D09G0310	At5g63180	Probable pectate lyase 22
FM	Gh_D09G0801	At1g12663	Thionin-like protein 2
FM	Gh_D09G0802	At1g12663	Thionin-like protein 2
FM	Gh_D09G0803	NA	NA
FM	Gh_D09G0804	Ank1	Ankyrin-1
FM/FS	Gh_D09G0805	At2g01680	Ankyrin repeat-containing protein At2g01680
FM/FS	Gh_D09G0806	At2g01680	Ankyrin repeat-containing protein At2g01680
FM/FS	Gh_D09G0807	NA	NA
FM/FS	Gh_D09G0808	AGD14	Probable ADP-ribosylation factor GTPase-activating protein AGD14
FM/FS	Gh_D09G0809	NA	NA
FM/FS	Gh_D09G0810	NA	NA
FM/FS	Gh_D09G0811	At4g11680	E3 ubiquitin-protein ligase At4g11680
FM/FS	Gh_D09G0812	NA	NA
FM/FS	Gh_D09G0813	CYCA2-4	Cyclin-A2-4
FM/FS	Gh_D09G0814	NA	NA
FM/FS	Gh_D09G0815	AAA1	Katanin p60 ATPase-containing subunit A1
FM/FS	Gh_D09G0816	AOP1.2	Probable 2-oxoglutarate-dependent dioxygenase AOP1.2
FM/FS	Gh_D09G0817	Os03g0743400	Probable histone H2A variant 3
FM/FS	Gh_D09G0818	At2g29880	Uncharacterized protein At2g29880
FM/FS	Gh_D09G0819	CYCL	Cytochrome c1-1, heme protein, mitochondrial
FM/FS	Gh_D09G0820	PWP2	Periodic tryptophan protein 2 homolog
FM/FS	Gh_D09G0821	NA	Late embryogenesis abundant protein D-7
FM/FS	Gh_D09G0822	NA	NA
FM/FS	Gh_D09G0823	MBD11	Methyl-CpG-binding domain-containing protein 11
FM/FS	Gh_D09G0824	ndhH	NAD(P)H-quinone oxidoreductase subunit H, chloroplastic
FM/FS	Gh_D09G0825	AHP6	Pseudo histidine-containing phosphotransfer protein 6
FM/FS	Gh_D09G0826	LIMYB	L10-interacting MYB domain-containing protein
FM/FS	Gh_D09G0827	NA	NA
FM/FS	Gh_D09G0828	NA	NA
FM/FS	Gh_D09G0829	dhlA	Haloalkane dehalogenase
FM/FS	Gh_D09G0830	ARPN	Basic blue protein
FM/FS	Gh_D09G0831	NA	NA
FM/FS	Gh_D09G0832	NA	Pyrophosphate-energized vacuolar membrane proton pump
FM/FS	Gh_D09G0833	NA	NA
FM/FS	Gh_D09G0834	CNB1	Calcineurin subunit B
FM/FS	Gh_D09G0835	TPR1	Topless-related protein 1
FM/FS	Gh_D09G0836	REM20	B3 domain-containing protein REM20
FS	Gh_D09G0837	MRS2-11	Magnesium transporter MRS2-11, chloroplastic
FS	Gh_D09G0838	dsk1	Protein kinase dsk1
FE/FS/FL/FU	Gh_D09G2352	EIF-5A2	Eukaryotic translation initiation factor 5A-2
FE/FS/FL/FU	Gh_D09G2353	At5g07830	Heparanase-like protein 1
FE/FS/FL/FU	Gh_D09G2354	IRL7	Plant intracellular Ras-group-related LRR protein 7
FE/FS/FL/FU	Gh_D09G2355	RPS19C	40S ribosomal protein S19-3
FE/FS/FL/FU	Gh_D09G2356	NA	NA
FE/FS/FL/FU	Gh_D09G2357	NAC68	NAC domain-containing protein 68
FE/FS/FL/FU	Gh_D09G2358	NA	NA
FE/FS/FL/FU	Gh_D09G2359	EXO70B1	Exocyst complex component EXO70B1
FE/FS/FL/FU	Gh_D09G2360	NA	NA
FE/FS/FL/FU	Gh_D09G2361	LNG2	Protein LONGIFOLIA 2
FE/FS/FL/FU	Gh_D09G2362	CMB1	MADS-box protein CMB1
FE/FS/FL/FU	Gh_D09G2363	BASL	Protein BREAKING OF ASYMMETRY IN THE STOMATAL LINEAGE
FE/FS/FL/FU	Gh_D09G2364	BASL	Protein BREAKING OF ASYMMETRY IN THE STOMATAL LINEAGE
FE/FS/FL/FU	Gh_D09G2365	NA	NA
FE/FS/FL/FU	Gh_D09G2366	DOF5.4	Dof zinc finger protein DOF5.4
FE/FS/FL/FU	Gh_D09G2367	At4g14096	F-box/LRR-repeat protein At4g14096
FE/FS/FL/FU	Gh_D09G2368	BIM1	Transcription factor BIM1
FE/FS/FL/FU	Gh_D09G2369	SPPA	Serine protease SPPA, chloroplastic
FE/FS/FL/FU	Gh_D09G2370	DR1	Protein Dr1 homolog
FE/FS/FL/FU	Gh_D09G2371	WNK2	Probable serine/threonine-protein kinase WNK2
FE/FS/FL/FU	Gh_D09G2372	NA	NA
FE/FS/FL/FU	Gh_D09G2373	ABHD17B	Alpha/beta hydrolase domain-containing protein 17B
FE/FS/FL/FU	Gh_D09G2374	ATG16	Autophagy-related protein 16
FE/FS/FL/FU	Gh_D09G2375	At3g48420	Haloacid dehalogenase-like hydrolase domain-containing protein At3g48420
FE/FS/FL/FU	Gh_D09G2376	REF6	Lysine-specific demethylase REF6
FE/FS/FL/FU	Gh_D09G2377	RIN4	RPM1-interacting protein 4
FE/FS/FL/FU	Gh_D09G2378	sll1917	Oxygen-independent coproporphyrinogen-III oxidase-like protein sll1917
FE/FS/FL/FU	Gh_D09G2379	RPN7	26S proteasome non-ATPase regulatory subunit 6 homolog
FE/FS/FL/FU	Gh_D09G2380	ADCK1	Uncharacterized aarF domain-containing protein kinase 1
FE/FS/FL/FU	Gh_D09G2381	NA	NA
FE/FS/FL/FU	Gh_D09G2382	NDPK2	Nucleoside diphosphate kinase 2, chloroplastic
FE/FS/FL/FU	Gh_D09G2383	RGA2	DELLA protein RGA2
FE/FS/FL/FU	Gh_D09G2384	NA	NA
FE/FS/FL/FU	Gh_D09G2385	4CLL9	4-coumarate--CoA ligase-like 9
FE/FS/FL/FU	Gh_D09G2386	GTE8	Transcription factor GTE8
FE/FS/FL/FU	Gh_D09G2387	VPS36	Vacuolar protein sorting-associated protein 36
FE/FS/FL/FU	Gh_D09G2388	WDR74	WD repeat-containing protein 74
FE/FS/FL/FU	Gh_D09G2389	MPC1	Mitochondrial pyruvate carrier 1
FE/FS/FL/FU	Gh_D09G2390	ADK-B	Adenylate kinase 4
FE/FS/FL/FU	Gh_D09G2391	NA	NA
FE/FS/FL/FU	Gh_D09G2392	NA	NA
FE/FS/FL/FU	Gh_D09G2393	RPL7A	60S ribosomal protein L7a
FE/FS/FL/FU	Gh_D09G2394	NA	NA
FE/FS/FL/FU	Gh_D09G2395	At1g54610	Probable serine/threonine-protein kinase At1g54610
FE/FS/FL/FU	Gh_D09G2396	VIT_17s0000g00560	CASP-like protein 1F1
FE/FS/FL/FU	Gh_D09G2397	PUB11	U-box domain-containing protein 11
FE/FS/FL/FU	Gh_D09G2398	BicC	Protein bicaudal C
FE/FS/FL/FU	Gh_D09G2399	BON1	Protein BONZAI 1
FE/FS/FL/FU	Gh_D09G2400	NA	B2 protein
FE/FS/FL/FU	Gh_D09G2401	PHS1	Dual specificity protein phosphatase PHS1
FE/FS/FL/FU	Gh_D09G2402	RTFDC1	Protein RTF2 homolog
FM	Gh_D10G0110	MLYCD	Malonyl-CoA decarboxylase, mitochondrial
FM	Gh_D10G0111	CERK1	Chitin elicitor receptor kinase 1
FM	Gh_D10G0112	CSC1	Calcium permeable stress-gated cation channel 1
FM	Gh_D10G0113	JMJ25	Lysine-specific demethylase JMJ25
FM	Gh_D10G0114	NA	NA
FM	Gh_D10G0115	At4g22080	Probable pectate lyase 16
FM	Gh_D10G0116	NA	NA
FM	Gh_D10G0117	WRKY6	WRKY transcription factor 6
FM	Gh_D10G0118	APA1	Aspartic proteinase A1
FM	Gh_D10G0119	ANP2	Mitogen-activated protein kinase kinase kinase 2
FM	Gh_D10G0120	BCAP31	B-cell receptor-associated protein 31
FM	Gh_D10G0121	NA	NA
FM	Gh_D10G0122	NA	NA
FM	Gh_D10G0123	ATG8C	Autophagy-related protein 8C
FM	Gh_D10G0124	B3GALT2	Probable beta-1,3-galactosyltransferase 2
FM	Gh_D10G0125	NA	NA
FM	Gh_D10G0126	SS3	Soluble starch synthase 3, chloroplastic/amyloplastic
FM	Gh_D10G0127	ATPC	ATP synthase gamma chain, chloroplastic
FM	Gh_D10G0128	mybO	Myb-like protein O
FM	Gh_D10G0129	NA	NA
FM	Gh_D10G0130	CPK21	Calcium-dependent protein kinase 21
FM	Gh_D10G0131	NA	NA
FM	Gh_D10G0132	NA	NA
FM	Gh_D10G0133	At5g41620	Uncharacterized protein At5g41620
FM	Gh_D10G0134	NA	NA
FM	Gh_D10G0135	At1g61900	Uncharacterized GPI-anchored protein At1g61900
FM	Gh_D10G0136	DTX37	Protein DETOXIFICATION 37
FM	Gh_D10G0137	HSP70-16	Heat shock 70 kDa protein 16
FM	Gh_D10G0138	NA	NA
FM	Gh_D10G0139	NA	NA
FM	Gh_D10G0140	RBP45B	Polyadenylate-binding protein RBP45B
FM	Gh_D10G0141	CYP716B1	Cytochrome P450 716B1
FM	Gh_D10G0142	PBS1	Serine/threonine-protein kinase PBS1
FM	Gh_D10G0143	PLA1	Phospholipase A I
FM	Gh_D10G0144	CYP77A3	Cytochrome P450 77A3
FM	Gh_D10G0145	BGLU46	Beta-glucosidase 46
FM	Gh_D10G0146	PDF2	Homeobox-leucine zipper protein PROTODERMAL FACTOR 2
FM	Gh_D10G0147	RIC7	CRIB domain-containing protein RIC7
FM	Gh_D10G0148	NTF2	Nuclear transport factor 2
FM	Gh_D10G0149	XTH8	Probable xyloglucan endotransglucosylase/hydrolase protein 8
FM	Gh_D10G0150	UBQ11	Polyubiquitin 11
FM	Gh_D10G0151	Zfand4	AN1-type zinc finger protein 4
FM	Gh_D10G0152	TDP1	Tyrosyl-DNA phosphodiesterase 1
FM	Gh_D10G0153	C50	Chaperone protein dnaJ 50
FM	Gh_D10G0154	GA2OX8	Gibberellin 2-beta-dioxygenase 8
FM	Gh_D10G0155	NA	NA
FE	Gh_D11G0266	HAT2	Homeobox-leucine zipper protein HAT2
FE	Gh_D11G0267	DSP8	Putative dual specificity protein phosphatase DSP8
FE	Gh_D11G0268	At4g16820	Phospholipase A1-Ibeta2, chloroplastic
FE	Gh_D11G0269	YPTM2	GTP-binding protein YPTM2
FE	Gh_D11G0270	CER2	Protein ECERIFERUM 1
FE	Gh_D11G0271	CDC7-1	Probable cell division control protein 7 homolog 1
FE	Gh_D11G0272	BI-1	Bax inhibitor 1
FE	Gh_D11G0273	NA	NA
FE	Gh_D11G0274	NA	NA
FE	Gh_D11G0275	CAT6	Cationic amino acid transporter 6, chloroplastic
FE	Gh_D11G0276	CBL1	Calcineurin B-like protein 1
FE	Gh_D11G0277	CKB1	Casein kinase II subunit beta
FE	Gh_D11G0278	At5g47070	Probable receptor-like protein kinase At5g47070
FE	Gh_D11G0279	BAM3	Beta-amylase 3, chloroplastic
FE	Gh_D11G0280	NA	NA
FE	Gh_D11G0281	BRG1	BOI-related E3 ubiquitin-protein ligase 1
FE	Gh_D11G0282	NA	Lon protease homolog 2, peroxisomal
FE	Gh_D11G0283	NA	Pyruvate kinase isozyme G, chloroplastic
FE	Gh_D11G0284	At5g46580	Pentatricopeptide repeat-containing protein At5g46580, chloroplastic
FE	Gh_D11G0285	NAC045	NAC domain-containing protein 45
FE	Gh_D11G0286	AP2M	AP-2 complex subunit mu
FE	Gh_D11G0287	NA	NA
FE	Gh_D11G0288	BOU	Mitochondrial carnitine/acylcarnitine carrier-like protein
FE	Gh_D11G0289	RBL3	RHOMBOID-like protein 3
FE	Gh_D11G0290	PYR1	Abscisic acid receptor PYR1
FE	Gh_D11G0291	AGD8	Probable ADP-ribosylation factor GTPase-activating protein AGD8
FE	Gh_D11G0292	UBP20	Ubiquitin carboxyl-terminal hydrolase 20
FE	Gh_D11G0293	NA	NA
FE	Gh_D11G0294	At3g50808	Uncharacterized protein At3g50808
FE	Gh_D11G0295	NA	33 kDa ribonucleoprotein, chloroplastic
FE	Gh_D11G0296	Os04g0590900	E3 ubiquitin-protein ligase Os04g0590900
FE	Gh_D11G0297	ATL29	RING-H2 finger protein ATL29
FE	Gh_D11G0298	At1g32360	Zinc finger CCCH domain-containing protein 12
FE	Gh_D11G0299	NA	NA
FE	Gh_D11G0300	ITPK1	Inositol-tetrakisphosphate 1-kinase 1
FE	Gh_D11G0301	TPS5	Alpha,alpha-trehalose-phosphate synthase [UDP-forming] 5
FE	Gh_D11G0302	HSF8	Heat shock factor protein HSF8
FE	Gh_D11G0303	NTR2	Thioredoxin reductase 2
FE	Gh_D11G0304	MYOB5	Probable myosin-binding protein 5
FE	Gh_D11G0305	PP2A	Serine/threonine-protein phosphatase PP2A catalytic subunit
FE	Gh_D11G0306	BHLH79	Transcription factor bHLH79
FE	Gh_D11G0307	PRA1B4	PRA1 family protein B4
FE	Gh_D11G0308	AATP1	AAA-ATPase ASD, mitochondrial
FM	Gh_D11G1770	ATJ11	Chaperone protein dnaJ 11, chloroplastic
FM	Gh_D11G1771	ATL73	RING-H2 finger protein ATL73
FM	Gh_D11G1772	APE2	DNA-(apurinic or apyrimidinic site) lyase 2
FM	Gh_D11G1773	BHLH121	Transcription factor bHLH121
FM	Gh_D11G1774	CPK28	Calcium-dependent protein kinase 28
FM	Gh_D11G1775	F3H	Naringenin,2-oxoglutarate 3-dioxygenase
FM	Gh_D11G1776	NA	NA
FM	Gh_D11G1777	NA	NA
FM	Gh_D11G1778	TRRAP	Transformation/transcription domain-associated protein
FM	Gh_D11G1779	GLO1	Peroxisomal (S)-2-hydroxy-acid oxidase GLO1
FM	Gh_D11G1780	At2g17940	WEB family protein At2g17940
FM	Gh_D11G1781	NA	NA
FM	Gh_D11G1782	Alkbh5	RNA demethylase ALKBH5
FM	Gh_D11G1783	NA	NA
FM	Gh_D11G1784	NA	NA
FM	Gh_D11G1785	Os09g0533900	Endoglucanase 24
FM	Gh_D11G1786	NA	NA
FM	Gh_D11G1787	NA	Auxin-induced protein 15A
FM	Gh_D11G1788	At1g19860	Zinc finger CCCH domain-containing protein 6
FE	Gh_D12G0150	MCM9	Probable DNA helicase MCM9
FE	Gh_D12G0151	ATL54	RING-H2 finger protein ATL54
FE	Gh_D12G0152	PEPKR2	Serine/threonine-protein kinase PEPKR2
FE	Gh_D12G0153	NA	NA
FE	Gh_D12G0154	NA	NA
FE	Gh_D12G0155	NA	NA
FE	Gh_D12G0156	SVP	MADS-box protein SVP
FE	Gh_D12G0157	MDP1	Magnesium-dependent phosphatase 1
FE	Gh_D12G0158	PYD3	Beta-ureidopropionase
FE	Gh_D12G0159	NIC1	Nicotinamidase 1
FE	Gh_D12G0160	FBP	Fructose-1,6-bisphosphatase, chloroplastic
FE	Gh_D12G0161	GATA28	GATA transcription factor 28
FE	Gh_D12G0162	DRP3A	Dynamin-related protein 3A
FE	Gh_D12G0163	MADS27	MADS-box transcription factor 27
FE	Gh_D12G0164	NA	Heat shock 70 kDa protein, mitochondrial
FE	Gh_D12G0165	NA	Heat shock 70 kDa protein, mitochondrial
FE	Gh_D12G0166	FAAH	Fatty acid amide hydrolase
FE	Gh_D12G0167	NUS1	Dehydrodolichyl diphosphate syntase complex subunit NUS1
FE	Gh_D12G0168	NA	NA
FE	Gh_D12G0169	MED32	Mediator of RNA polymerase II transcription subunit 32
FE	Gh_D12G0170	NA	NA
FE	Gh_D12G0171	xlnC	Endo-1,4-beta-xylanase C
FE	Gh_D12G0172	NA	NA
FE	Gh_D12G0173	NA	NA
FE	Gh_D12G0174	NA	NA
FE	Gh_D12G0175	Y45G12B.2	Zinc finger protein-like 1 homolog
FE	Gh_D12G0176	ZAT10	Zinc finger protein ZAT10
FE	Gh_D12G0177	RPS29A	40S ribosomal protein S29
FE	Gh_D12G0178	NA	NA
FE	Gh_D12G0179	ATL47	RING-H2 finger protein ATL47
FE	Gh_D12G0180	TRI1	Protein TRI1
FE	Gh_D12G0181	NA	NA
FE	Gh_D12G0182	GH3.1	Probable indole-3-acetic acid-amido synthetase GH3.1
FM	Gh_D12G1387	EMB2247	Valine--tRNA ligase, chloroplastic/mitochondrial 2
FM	Gh_D12G1388	elmoA	ELMO domain-containing protein A
FM	Gh_D12G1389	NA	NA
FM	Gh_D12G1390	DDB_G0289029	IST1-like protein
FM	Gh_D12G1391	ERF053	Ethylene-responsive transcription factor ERF053
FM	Gh_D12G1392	At3g19950	E3 ubiquitin-protein ligase RING1-like
FM	Gh_D12G1393	EXPB3	Expansin-B3
FM	Gh_D12G1394	At2g20710	Pentatricopeptide repeat-containing protein At2g20710, mitochondrial
FM	Gh_D12G1395	NA	NA
FM	Gh_D12G1396	NA	NA
FM	Gh_D12G1397	NA	NA
FM	Gh_D12G1398	BHLH36	Transcription factor bHLH36
FM	Gh_D12G1399	SWI2	Switch 2
FM	Gh_D12G1400	AAC3	ADP,ATP carrier protein 3, mitochondrial
FM	Gh_D12G1401	RING1A	Putative E3 ubiquitin-protein ligase RING1a
FM	Gh_D12G1402	ALA2	Phospholipid-transporting ATPase 2
FM	Gh_D12G1403	CYP21-4	Peptidyl-prolyl cis-trans isomerase CYP21-4
FM	Gh_D12G1404	NA	Cytochrome P450 CYP72A219
FM	Gh_D12G1405	GLK1	Transcription activator GLK1
FM	Gh_D12G1406	NA	NA

## Sheet: Table S5
Table S5. Primer sequences for RT-qPCR in this study.
Gene name	Forward Primer (5'-3')			Reverse Primer (5'-3')
Gh_D06G1908	GTGAAAGCAACGGAGCAAGTGG			TGGCTTGACCCACACTTTAGCC
Gh_D09G2376	CGGATCAGAGACTGTTTACATGCGT			CTAGCTGCTTGTTCGGTCGGTT
GhHis3	TCAAGACTGATTTGCGTTTCCA			GCGCAAAGGTTGGTGTCTTC
